# Supplementary material for: Lack of placental neurosteroid alters cortical development and female somatosensory function
Source: Front Endocrinol (Lausanne). 2022 Oct 13;13:972033. doi: 10.3389/fendo.2022.972033 (PMC9606442; doi:10.3389/fendo.2022.972033)
Supplement: Supplementary file 10 [file Table_1.xlsx]

## Sheet: Males
Gene_id	Gene_name	a.value	m.value	p.value	q.value	rank
ENSMUSG00000090919	Pabpc4l	-5.91187	-10.0531	6.56609e-20	9.26278e-16	1
ENSMUSG00000002944	Cd36	-5.91187	-9.74449	7.07163e-18	4.98798e-14	2
ENSMUSG00000077756	Snord90	-5.91187	10.1572	1.55262e-17	7.30095e-14	3
ENSMUSG00000097754	Ptgs2os2	2.48301	4.40469	5.03009e-14	1.77399e-10	4
ENSMUSG00000000171	Sdhd	5.64759	1.37565	4.63477e-08	0.000130765	5
ENSMUSG00000081359	Cox20-ps	-5.91187	-8.26998	6.74855e-07	0.0015867	6
ENSMUSG00000061808	Ttr	6.9014	2.31894	1.30426e-05	0.0239404	7
ENSMUSG00000025887	Casp12	-5.91187	9.30713	1.35765e-05	0.0239404	8
ENSMUSG00000057409	Zfp53	-5.91187	-9.30062	1.6391e-05	0.0248464	9
ENSMUSG00000058900	Rsl1	-5.91187	-7.8626	1.98938e-05	0.0248464	10
ENSMUSG00000079834	Tmlhe	-5.91187	9.25884	2.01033e-05	0.0248464	11
ENSMUSG00000038970	Lmtk2	5.46139	1.2286	2.11354e-05	0.0248464	12
ENSMUSG00000085194	Platr32	-5.91187	-9.0243	3.88057e-05	0.0421102	13
ENSMUSG00000069913	Anp32-ps	-5.91187	-8.96149	4.94079e-05	0.0497855	14
ENSMUSG00000025588	Nat1	-5.91187	-8.85961	6.97565e-05	0.0611544	15
ENSMUSG00000038836	Agbl3	5.46773	-1.1415	7.14388e-05	0.0611544	16
ENSMUSG00000054626	Xlr	-5.91187	-8.84156	7.36957e-05	0.0611544	17
ENSMUSG00000067597	Dgat2l6	-5.91187	-7.65943	8.68984e-05	0.0649993	18
ENSMUSG00000043263	Ifi209	-5.91187	-8.80256	9.48551e-05	0.0649993	19
ENSMUSG00000027855	Sycp1	-5.91187	8.77056	9.58702e-05	0.0649993	20
ENSMUSG00000022092	Ppp3cc	3.86276	1.76675	9.67594e-05	0.0649993	21
ENSMUSG00000056947	Mab21l1	-5.91187	7.60714	0.000118691	0.0761076	22
ENSMUSG00000022432	Smc1b	-5.91187	8.72116	0.000143346	0.0858627	23
ENSMUSG00000036529	Sbf1	6.77693	-0.739405	0.000150267	0.0858627	24
ENSMUSG00000005204	Senp3	4.86249	1.52996	0.000155572	0.0858627	25
ENSMUSG00000031364	Grpr	-5.91187	-7.55362	0.00015825	0.0858627	26
ENSMUSG00000029700	Slc13a1	-5.91187	8.60384	0.000175378	0.091632	27
ENSMUSG00000033187	BC016579	-5.91187	-7.62099	0.000284637	0.143406	28
ENSMUSG00000021848	Otx2	1.58306	3.40961	0.000367542	0.17879	29
ENSMUSG00000027559	Car3	-5.91187	-7.55967	0.000409854	0.189685	30
ENSMUSG00000007216	Zfp775	4.04107	-1.33103	0.000416832	0.189685	31
ENSMUSG00000041361	Myzap	-5.91187	7.37654	0.000502441	0.221498	32
ENSMUSG00000020713	Gh	1.8394	5.9825	0.00053635	0.229282	33
ENSMUSG00000031258	Xkrx	-5.91187	7.21293	0.000828744	0.343856	34
ENSMUSG00000049985	Ankrd55	-5.91187	-7.28902	0.00087378	0.352183	35
ENSMUSG00000005125	Ndrg1	6.54965	-0.616032	0.000977889	0.383197	36
ENSMUSG00000022863	Btg3	-5.91187	7.24129	0.00118657	0.452404	37
ENSMUSG00000059751	Rps3a3	3.38298	-4.50486	0.00176059	0.653595	38
ENSMUSG00000082396	Zfp389	-5.91187	7.91803	0.00199777	0.717298	39
ENSMUSG00000031433	Rbm41	3.92127	-2.49711	0.00203388	0.717298	40
ENSMUSG00000047797	Gjb1	4.06811	-1.28183	0.00211191	0.726651	41
ENSMUSG00000021569	Trip13	-5.91187	7.05745	0.00225033	0.752576	42
ENSMUSG00000092341	Malat1	12.3558	1.70653	0.00229395	0.752576	43
ENSMUSG00000035578	Iqcg	2.26155	2.70254	0.00235199	0.754081	44
ENSMUSG00000055775	Myh8	2.79107	-1.95907	0.00247106	0.774651	45
ENSMUSG00000020627	Klhl29	4.65098	0.979452	0.00260224	0.79804	46
ENSMUSG00000037355	Uvssa	5.44095	0.732516	0.00283232	0.850117	47
ENSMUSG00000055298	Ctsj	-5.91187	7.83713	0.00303808	0.892879	48
ENSMUSG00000086468	Etaa1os	-5.91187	-7.80108	0.00324208	0.933388	49
ENSMUSG00000089661	Mia	-5.91187	6.82054	0.00348692	0.959467	50
ENSMUSG00000079550	Mpp4	-5.91187	6.8363	0.00350465	0.959467	51
ENSMUSG00000046167	Gldn	-5.91187	-6.96879	0.0035367	0.959467	52
ENSMUSG00000024747	Aldh1a7	1.35801	-3.12951	0.00376035	1	53
ENSMUSG00000038533	Cbfa2t2	5.16466	0.806071	0.00407608	1	54
ENSMUSG00000030048	Gkn3	4.38002	-1.06574	0.00410916	1	55
ENSMUSG00000071640	Stxbp3-ps	-5.91187	7.67155	0.00435249	1	56
ENSMUSG00000031286	Glt28d2	-5.91187	-7.59345	0.00440069	1	57
ENSMUSG00000015882	Lcorl	7.45104	-0.488072	0.00457698	1	58
ENSMUSG00000028575	Eqtn	-5.91187	7.5397	0.00543716	1	59
ENSMUSG00000039891	Txlnb	-5.91187	-7.62996	0.00545343	1	60
ENSMUSG00000031613	Hpgd	4.09111	1.01838	0.0055712	1	61
ENSMUSG00000074607	Tox2	6.76745	-0.686208	0.00560587	1	62
ENSMUSG00000030301	Ccdc91	5.97218	0.654826	0.00576923	1	63
ENSMUSG00000036810	Cnep1r1	6.4135	0.503857	0.00623731	1	64
ENSMUSG00000027699	Ect2	-5.91187	7.49404	0.00664231	1	65
ENSMUSG00000028164	Manba	3.21511	1.70662	0.00671682	1	66
ENSMUSG00000048706	Lurap1l	5.93998	0.595643	0.00689983	1	67
ENSMUSG00000079427	Mthfsl	-5.91187	-7.4878	0.00697036	1	68
ENSMUSG00000038871	Bpgm	6.22538	-0.597978	0.00697753	1	69
ENSMUSG00000021345	Prl8a6	-5.91187	8.47383	0.00700616	1	70
ENSMUSG00000038991	Txndc5	3.63263	1.50716	0.00708022	1	71
ENSMUSG00000015316	Slamf1	-5.91187	7.46633	0.0071697	1	72
ENSMUSG00000050050	Ccdc158	-5.91187	7.4825	0.00719428	1	73
ENSMUSG00000045319	Proser2	4.21715	1.17074	0.00720853	1	74
ENSMUSG00000090197	Dnaja1-ps	-5.91187	7.42924	0.00733643	1	75
ENSMUSG00000000126	Wnt9a	3.87488	-1.09298	0.0075029	1	76
ENSMUSG00000098234	Snhg6	5.69916	0.696354	0.0075122	1	77
ENSMUSG00000091415	Ak9	-5.91187	7.45492	0.00760911	1	78
ENSMUSG00000077345	Snord70	-5.91187	8.41978	0.00762449	1	79
ENSMUSG00000000365	Rnf17	-5.91187	7.45032	0.00778185	1	80
ENSMUSG00000022013	Dnajc15	5.30259	-0.785015	0.00787809	1	81
ENSMUSG00000054409	Tmem74	-5.91187	-6.74453	0.00791535	1	82
ENSMUSG00000056162	Cndp1	-5.91187	7.4056	0.00817058	1	83
ENSMUSG00000024672	Ms4a7	-5.91187	-7.39067	0.00819658	1	84
ENSMUSG00000019943	Atp2b1	12.7839	-1.21215	0.00821305	1	85
ENSMUSG00000071550	Cfap44	-5.91187	-7.42378	0.00830479	1	86
ENSMUSG00000057147	Dph6	6.89228	-0.438579	0.00841334	1	87
ENSMUSG00000067780	Pi15	-5.91187	8.38362	0.00856857	1	88
ENSMUSG00000032782	Cntrob	4.50158	0.8646	0.00865563	1	89
ENSMUSG00000063975	Slco1a5	-5.91187	7.31225	0.00869851	1	90
ENSMUSG00000062705	Tpbpb	-5.91187	7.36796	0.00890875	1	91
ENSMUSG00000020461	Clhc1	-5.91187	-8.33552	0.00904675	1	92
ENSMUSG00000074695	Il22	-5.91187	-7.31029	0.00908062	1	93
ENSMUSG00000029661	Col1a2	5.94526	-0.700313	0.00914724	1	94
ENSMUSG00000028457	Atp8b5	-5.91187	-7.26954	0.00916247	1	95
ENSMUSG00000071722	Spin4	-5.91187	-8.33872	0.00918423	1	96
ENSMUSG00000078427	Sarnp	3.45386	1.66064	0.00935207	1	97
ENSMUSG00000004730	Adgre1	-5.91187	-7.39794	0.00966967	1	98
ENSMUSG00000040728	Esrp1	-5.91187	-7.34974	0.00970825	1	99
ENSMUSG00000038299	Wdr36	5.06074	0.719576	0.00985279	1	100
ENSMUSG00000021224	Numb	5.36702	0.61885	0.00993695	1	101
ENSMUSG00000040964	Arhgef10l	5.79697	0.576951	0.0100807	1	102
ENSMUSG00000025044	Msr1	-5.91187	8.30737	0.0101184	1	103
ENSMUSG00000044519	Zfp488	1.89248	-2.11355	0.0102088	1	104
ENSMUSG00000028088	Fmo5	3.13756	-1.30742	0.0102569	1	105
ENSMUSG00000087060	Eldr	-5.91187	7.24117	0.0103705	1	106
ENSMUSG00000085791	Rpl30-ps9	-5.91187	7.1772	0.0107024	1	107
ENSMUSG00000037440	Vnn1	-5.91187	-7.2506	0.0107051	1	108
ENSMUSG00000019942	Cdk1	-5.91187	-6.64864	0.0107153	1	109
ENSMUSG00000074981	Dcdc5	-5.91187	-7.16684	0.0107482	1	110
ENSMUSG00000047534	Mis18bp1	3.83875	-2.21878	0.0107837	1	111
ENSMUSG00000022033	Pbk	-5.91187	-7.23162	0.0113236	1	112
ENSMUSG00000024479	Mal2	7.56724	0.443258	0.0113971	1	113
ENSMUSG00000005936	Kctd20	6.52636	0.581604	0.0115677	1	114
ENSMUSG00000092162	Vmn2r86	-5.91187	-8.15357	0.0122401	1	115
ENSMUSG00000025592	Dach2	3.7869	-2.18835	0.0125803	1	116
ENSMUSG00000079045	Prox1os	1.31358	-2.83819	0.0126716	1	117
ENSMUSG00000032673	Prorsd1	5.82458	-0.588425	0.0128336	1	118
ENSMUSG00000022322	Shcbp1	-5.91187	-7.13369	0.0128623	1	119
ENSMUSG00000033805	Ephx4	4.98962	0.659367	0.0132899	1	120
ENSMUSG00000052387	Trpm3	4.92026	-0.682996	0.0133833	1	121
ENSMUSG00000027831	Veph1	-5.91187	7.13089	0.0135614	1	122
ENSMUSG00000000441	Raf1	5.96606	0.568585	0.0135762	1	123
ENSMUSG00000006522	Itih3	4.24716	-0.993044	0.0142657	1	124
ENSMUSG00000027375	Mal	9.51425	-0.473294	0.0142701	1	125
ENSMUSG00000070601	Vmn2r84	-5.91187	-8.07468	0.0147594	1	126
ENSMUSG00000073489	Ifi204	-5.91187	-8.08179	0.014763	1	127
ENSMUSG00000063047	Zfp780b	-5.91187	7.02636	0.014876	1	128
ENSMUSG00000073530	Pappa2	-5.91187	7.07371	0.0149309	1	129
ENSMUSG00000020493	Prr11	-5.91187	7.0831	0.0149716	1	130
ENSMUSG00000052221	Ppp1r36	-5.91187	7.01829	0.0149821	1	131
ENSMUSG00000002812	Flii	4.82989	0.787292	0.01547	1	132
ENSMUSG00000022680	Pdxdc1	6.5514	-0.44577	0.015558	1	133
ENSMUSG00000027424	Mgme1	3.49705	-1.18294	0.0159137	1	134
ENSMUSG00000053729	Spinkl	-5.91187	-7.98949	0.0162154	1	135
ENSMUSG00000064984	Snord73a	-5.91187	-8.03968	0.0162301	1	136
ENSMUSG00000037703	Lzts3	4.50144	1.08977	0.0164924	1	137
ENSMUSG00000061461	Smim20	5.69258	-0.587395	0.0166581	1	138
ENSMUSG00000016386	Mpped2	6.28881	0.48778	0.0167797	1	139
ENSMUSG00000023266	Frs3	2.39354	1.7636	0.0168038	1	140
ENSMUSG00000091511	Vmn2r87	-5.91187	-7.97773	0.0174381	1	141
ENSMUSG00000030805	Stx4a	6.65644	0.516731	0.0176711	1	142
ENSMUSG00000031241	Tbx22	-5.91187	-7.92783	0.0178732	1	143
ENSMUSG00000035472	Slc25a21	-5.91187	-7.94614	0.0178888	1	144
ENSMUSG00000056130	Ticam2	-5.91187	6.95919	0.0181948	1	145
ENSMUSG00000020185	E2f7	-5.91187	-6.39038	0.0182185	1	146
ENSMUSG00000037286	Stag1	7.21645	0.431011	0.0182444	1	147
ENSMUSG00000055546	Timd4	-5.91187	-6.93955	0.0182958	1	148
ENSMUSG00000037845	Fdxacb1	3.43695	1.23717	0.018302	1	149
ENSMUSG00000049037	Clec4a1	2.11762	-2.33867	0.0185789	1	150
ENSMUSG00000030365	Clec2i	-5.91187	7.89697	0.0188169	1	151
ENSMUSG00000047678	Gpr82	-5.91187	-7.89797	0.0188562	1	152
ENSMUSG00000045875	Adra1a	4.98789	0.719003	0.0190312	1	153
ENSMUSG00000080626	Mir1192	-5.91187	-7.88535	0.0191729	1	154
ENSMUSG00000024107	Lhcgr	-5.91187	-6.87588	0.0195221	1	155
ENSMUSG00000031494	Cd209a	-5.91187	-6.91929	0.0195426	1	156
ENSMUSG00000066441	Rdh11	5.5918	-0.534943	0.0196849	1	157
ENSMUSG00000030562	Nox4	-5.91187	-7.91545	0.0197307	1	158
ENSMUSG00000024155	Meiob	-5.91187	-7.87147	0.0197487	1	159
ENSMUSG00000024235	Map3k8	1.86856	-2.49939	0.0204506	1	160
ENSMUSG00000008690	Ncaph2	5.3421	0.6973	0.0206877	1	161
ENSMUSG00000003198	Zfp959	-5.91187	7.86668	0.0208439	1	162
ENSMUSG00000032099	Pate4	-5.91187	-7.86147	0.0208455	1	163
ENSMUSG00000030165	Klrd1	-5.91187	-7.84388	0.0208642	1	164
ENSMUSG00000031289	Il13ra2	-5.91187	-7.85504	0.0208831	1	165
ENSMUSG00000025578	Cbx8	3.50567	1.10293	0.0209564	1	166
ENSMUSG00000073680	Tmem88b	9.57749	-0.505045	0.0210237	1	167
ENSMUSG00000021548	Ccnh	6.92645	-0.399502	0.0211188	1	168
ENSMUSG00000079450	Cldn34c1	-5.91187	-7.87617	0.0214079	1	169
ENSMUSG00000032735	Ablim3	4.54868	-0.785918	0.0214083	1	170
ENSMUSG00000097111	Peak1os	1.61027	-3.52071	0.0215404	1	171
ENSMUSG00000022090	Pdlim2	6.91307	-0.407952	0.0215454	1	172
ENSMUSG00000020899	Pfas	3.0162	1.37223	0.0215605	1	173
ENSMUSG00000030701	Plekhb1	6.66214	-0.410291	0.0219109	1	174
ENSMUSG00000031200	Mtcp1	4.39924	-1.39947	0.021958	1	175
ENSMUSG00000039007	Cpq	3.93056	-0.869575	0.0222914	1	176
ENSMUSG00000032517	Mobp	9.5028	-0.441342	0.0224429	1	177
ENSMUSG00000019124	Scrn1	6.84224	-0.408401	0.0229333	1	178
ENSMUSG00000030147	Clec4b1	-5.91187	-6.77708	0.0231596	1	179
ENSMUSG00000006273	Atp6v1b2	11.8565	-0.701326	0.0233749	1	180
ENSMUSG00000046807	Lrrc75b	4.51609	-0.901416	0.0234582	1	181
ENSMUSG00000047259	Mc4r	3.90949	-0.930208	0.023542	1	182
ENSMUSG00000020155	Kcnmb1	-5.91187	-6.373	0.0236503	1	183
ENSMUSG00000024413	Npc1	7.0338	-0.419692	0.0236559	1	184
ENSMUSG00000078496	Zfp982	-5.91187	7.81994	0.0236719	1	185
ENSMUSG00000073094	Smim9	-5.91187	7.81672	0.0236844	1	186
ENSMUSG00000078190	Dnm3os	-5.91187	7.81672	0.0236883	1	187
ENSMUSG00000074519	Zfp971	-5.91187	7.81672	0.0236923	1	188
ENSMUSG00000077711	AF357399	-5.91187	7.81672	0.0236954	1	189
ENSMUSG00000065939	Snora2b	-5.91187	7.78183	0.0237111	1	190
ENSMUSG00000038876	Rnf146	7.27825	0.388055	0.0241934	1	191
ENSMUSG00000025894	Aasdhppt	6.37599	0.441101	0.0242329	1	192
ENSMUSG00000035183	Slc24a5	-5.91187	6.88747	0.0245973	1	193
ENSMUSG00000039607	Rbms3	5.92117	-0.482178	0.0246037	1	194
ENSMUSG00000021748	Pdhb	6.82339	0.394198	0.024903	1	195
ENSMUSG00000045498	Pcdhb3	3.83348	0.961577	0.025485	1	196
ENSMUSG00000074867	Zfp808	-5.91187	7.75408	0.0256027	1	197
ENSMUSG00000058499	Pip	-5.91187	7.69575	0.0256243	1	198
ENSMUSG00000073008	Gpr174	-5.91187	7.74822	0.0256461	1	199
ENSMUSG00000032353	Tmed3	4.96572	-0.643482	0.0257752	1	200
ENSMUSG00000030246	Ldhb	7.32103	0.367056	0.0258982	1	201
ENSMUSG00000041607	Mbp	10.9513	-0.520606	0.0261181	1	202
ENSMUSG00000035868	Zfp983	-5.91187	-7.70823	0.0262014	1	203
ENSMUSG00000005267	Zfp287	5.31481	0.571466	0.026422	1	204
ENSMUSG00000050921	P2ry10	-5.91187	7.71175	0.0264247	1	205
ENSMUSG00000050808	Muc15	-5.91187	7.70387	0.026447	1	206
ENSMUSG00000003847	Nfat5	6.50621	0.416991	0.0265588	1	207
ENSMUSG00000021510	Zfp729a	5.42811	-0.647977	0.0268046	1	208
ENSMUSG00000038305	Spats2l	5.36569	0.604408	0.0271521	1	209
ENSMUSG00000038668	Lpar1	7.89385	-0.36583	0.0272312	1	210
ENSMUSG00000017499	Cdc6	1.02657	-2.69259	0.0272729	1	211
ENSMUSG00000051727	Kctd14	2.15888	1.75978	0.0274601	1	212
ENSMUSG00000041840	Haus1	4.19753	-0.813474	0.0275354	1	213
ENSMUSG00000030611	Mrps11	4.52483	0.743041	0.027825	1	214
ENSMUSG00000020794	Ube2g1	6.11156	0.488565	0.0279094	1	215
ENSMUSG00000054226	Tprkb	5.5618	-0.575022	0.0279408	1	216
ENSMUSG00000033106	Slc7a6os	3.5959	-1.04665	0.0283694	1	217
ENSMUSG00000028523	Tctex1d1	-5.91187	6.56936	0.0285002	1	218
ENSMUSG00000046716	Vmn1r67	-5.91187	7.64287	0.0285075	1	219
ENSMUSG00000083723	Rpl23a-ps14	-5.91187	-6.70604	0.0288929	1	220
ENSMUSG00000026331	Slco6c1	-5.91187	7.62332	0.0294533	1	221
ENSMUSG00000027790	Sis	-5.91187	7.63143	0.0294782	1	222
ENSMUSG00000043289	Mei4	-5.91187	7.66758	0.0295016	1	223
ENSMUSG00000045802	Hsf3	-5.91187	7.68028	0.0295254	1	224
ENSMUSG00000029804	Herc3	7.41157	0.405944	0.0295442	1	225
ENSMUSG00000054408	Spcs3	6.21822	0.457447	0.0297084	1	226
ENSMUSG00000024749	Tmc1	-5.91187	-6.64193	0.0297673	1	227
ENSMUSG00000070794	BC016548	-5.91187	-6.56082	0.029807	1	228
ENSMUSG00000028898	Trnau1ap	4.29206	0.805174	0.0298872	1	229
ENSMUSG00000046480	Scn4b	5.81133	0.617153	0.030622	1	230
ENSMUSG00000045639	Zfp629	4.95612	-0.599686	0.0307606	1	231
ENSMUSG00000071104	Ccdc110	-5.91187	-6.72754	0.0308487	1	232
ENSMUSG00000098022	Zfp82	-0.208707	-3.77774	0.0309022	1	233
ENSMUSG00000003657	Calb2	4.00302	-0.867401	0.031144	1	234
ENSMUSG00000095990	Zfp97	1.24606	-3.80617	0.0312016	1	235
ENSMUSG00000096946	Fmr1os	1.48612	-3.38145	0.0312201	1	236
ENSMUSG00000058239	Usf2	8.2902	-0.38707	0.0312385	1	237
ENSMUSG00000064899	Snord118	1.585	2.55729	0.0316914	1	238
ENSMUSG00000030357	Fkbp4	5.86606	-0.523006	0.0317104	1	239
ENSMUSG00000031697	Orc6	6.02892	0.475652	0.0318162	1	240
ENSMUSG00000030187	Klra2	-5.91187	7.58719	0.0318364	1	241
ENSMUSG00000025431	Crisp1	-5.91187	7.54702	0.0318618	1	242
ENSMUSG00000021342	Prl	-5.91187	7.54713	0.0319555	1	243
ENSMUSG00000096954	Gdap10	2.84035	1.52546	0.0321587	1	244
ENSMUSG00000039182	AW209491	4.92103	0.61756	0.0321941	1	245
ENSMUSG00000050945	Zfp438	3.06462	-1.34253	0.0322103	1	246
ENSMUSG00000070733	Fryl	5.98199	-0.490542	0.0322859	1	247
ENSMUSG00000009670	Tex11	-5.91187	7.59734	0.0327816	1	248
ENSMUSG00000022901	Cd86	2.42328	-1.73661	0.0327927	1	249
ENSMUSG00000001622	Csn3	-5.91187	7.59359	0.0328087	1	250
ENSMUSG00000051557	Pusl1	3.55457	0.923428	0.0330975	1	251
ENSMUSG00000021134	Srsf5	7.28268	0.428533	0.0333791	1	252
ENSMUSG00000028683	Eif2b3	4.49427	0.711852	0.0339893	1	253
ENSMUSG00000022887	Masp1	-5.91187	-6.38963	0.0341929	1	254
ENSMUSG00000046034	Otulin	4.44813	-0.751153	0.0352192	1	255
ENSMUSG00000032816	Igdcc4	4.06637	0.805658	0.0354653	1	256
ENSMUSG00000068479	Mfap1a	5.61761	-0.478226	0.0356444	1	257
ENSMUSG00000019787	Trdn	-5.91187	7.51336	0.0360497	1	258
ENSMUSG00000009628	Tex15	-5.91187	7.50465	0.0360781	1	259
ENSMUSG00000015880	Ncapg	-5.91187	7.5112	0.0361085	1	260
ENSMUSG00000019867	Gje1	-5.91187	7.5219	0.0361383	1	261
ENSMUSG00000028381	Ugcg	5.95425	0.46657	0.0362147	1	262
ENSMUSG00000044770	Scml4	1.13996	-2.68511	0.0362568	1	263
ENSMUSG00000026994	Galnt3	1.62485	-2.18378	0.0363673	1	264
ENSMUSG00000024911	Fibp	4.19304	-0.769537	0.0365297	1	265
ENSMUSG00000029632	Ndufa4	6.4944	0.490509	0.0367839	1	266
ENSMUSG00000060924	Csmd1	5.70196	-0.508119	0.0368698	1	267
ENSMUSG00000002345	Borcs8	4.77501	-0.660391	0.0370716	1	268
ENSMUSG00000054594	Oscar	-5.91187	6.51994	0.0372841	1	269
ENSMUSG00000005102	Eif2ak4	4.93416	-0.652155	0.0375267	1	270
ENSMUSG00000049866	Arl4c	7.36725	-0.43314	0.0375286	1	271
ENSMUSG00000008398	Elk3	3.86293	0.910553	0.0376257	1	272
ENSMUSG00000026581	Sell	-5.91187	6.4971	0.0376467	1	273
ENSMUSG00000040435	Ppp1r15a	4.07751	-0.832561	0.0377057	1	274
ENSMUSG00000078773	Rad54b	2.26681	1.99162	0.0378585	1	275
ENSMUSG00000054737	Zfp182	5.54059	0.558267	0.0381937	1	276
ENSMUSG00000043943	Naalad2	2.92628	-1.47552	0.0383098	1	277
ENSMUSG00000056553	Ptprn2	5.11377	-0.675985	0.0383106	1	278
ENSMUSG00000086677	Tvp23bos	-5.91187	-6.50355	0.0383283	1	279
ENSMUSG00000014313	Cox6c	12.0676	0.487024	0.0383692	1	280
ENSMUSG00000020608	Smc6	7.44998	-0.357931	0.0385096	1	281
ENSMUSG00000029500	Pgam5	7.01851	0.351027	0.0390803	1	282
ENSMUSG00000026688	Mgst3	5.65031	0.585274	0.0391385	1	283
ENSMUSG00000005575	Ube2m	6.67651	0.409076	0.0393208	1	284
ENSMUSG00000044700	Tmem201	4.01181	0.903953	0.0396258	1	285
ENSMUSG00000049811	Fam161a	3.3743	-0.97682	0.0398484	1	286
ENSMUSG00000030714	Sgf29	3.79646	-0.868005	0.0399449	1	287
ENSMUSG00000097545	Mir124a-1hg	8.62281	0.422291	0.0400062	1	288
ENSMUSG00000049300	Prmt6	5.784	-0.47387	0.0402218	1	289
ENSMUSG00000038026	Kcnj9	7.66554	-0.334369	0.0402721	1	290
ENSMUSG00000044345	Marveld1	3.37028	-1.0819	0.0403522	1	291
ENSMUSG00000009614	Sardh	2.05852	-1.52976	0.0403834	1	292
ENSMUSG00000026458	Ppfia4	6.97542	-0.356133	0.0408546	1	293
ENSMUSG00000030678	Maz	5.68924	0.514434	0.0409623	1	294
ENSMUSG00000029535	Triap1	7.5821	-0.352249	0.0410641	1	295
ENSMUSG00000054976	Nyap2	7.01453	0.344221	0.0412047	1	296
ENSMUSG00000016833	Mrps18c	5.13562	-0.545881	0.0412943	1	297
ENSMUSG00000030868	Dctn5	6.57011	0.37329	0.0416943	1	298
ENSMUSG00000048416	Mlf1	2.20647	2.13762	0.0419111	1	299
ENSMUSG00000037872	Ackr1	5.63666	0.476777	0.0419847	1	300
ENSMUSG00000081041	Nlk-ps1	-5.91187	-6.49583	0.0420645	1	301
ENSMUSG00000040128	Pnrc1	4.22312	0.790422	0.0422925	1	302
ENSMUSG00000039485	Tspyl4	8.15354	0.324922	0.0424732	1	303
ENSMUSG00000022197	Pdzd2	5.27758	-0.586907	0.0427679	1	304
ENSMUSG00000062761	Zfp512	7.12226	-0.342599	0.042858	1	305
ENSMUSG00000013076	Amotl1	6.39731	-0.468805	0.043099	1	306
ENSMUSG00000036985	Zdhhc9	7.97559	-0.327212	0.0438422	1	307
ENSMUSG00000022123	Scel	1.52528	2.26304	0.0442373	1	308
ENSMUSG00000073514	Dok6	3.25662	-1.06973	0.044629	1	309
ENSMUSG00000032854	Ugt8a	7.39936	-0.368358	0.0452011	1	310
ENSMUSG00000024597	Slc12a2	7.755	-0.386682	0.0452623	1	311
ENSMUSG00000022020	Naa16	4.46301	0.655413	0.0454515	1	312
ENSMUSG00000078970	Wdr92	5.09341	0.553875	0.0455754	1	313
ENSMUSG00000040138	Ndp	4.94373	0.705749	0.0462425	1	314
ENSMUSG00000053565	Eif3k	6.42997	-0.448128	0.0464668	1	315
ENSMUSG00000028029	Aimp1	6.63434	-0.378529	0.0466156	1	316
ENSMUSG00000020415	Pttg1	6.37169	-0.484461	0.0466839	1	317
ENSMUSG00000025492	Ifitm3	3.70962	-0.897281	0.0468983	1	318
ENSMUSG00000047220	Ccdc36	1.18776	-2.3761	0.04704	1	319
ENSMUSG00000037072	Selenof	7.28298	0.351619	0.0473508	1	320
ENSMUSG00000028559	Osbpl9	4.98273	0.539547	0.0473558	1	321
ENSMUSG00000017404	Rpl19	-5.91187	-6.06213	0.0475443	1	322
ENSMUSG00000037628	Cdkn3	-5.91187	6.52011	0.0478636	1	323
ENSMUSG00000029439	Sfswap	6.48216	0.401491	0.0488134	1	324
ENSMUSG00000020738	Sumo2	-5.91187	6.45699	0.048911	1	325
ENSMUSG00000060675	Pla2g16	7.19138	-0.343839	0.0491984	1	326
ENSMUSG00000058351	Smim4	5.34409	-0.495533	0.0492203	1	327
ENSMUSG00000053950	Adnp2	4.10986	0.730689	0.0492298	1	328
ENSMUSG00000033502	Cdc14a	2.62527	1.57403	0.049352	1	329
ENSMUSG00000005233	Spc25	2.87454	-1.36331	0.0495369	1	330
ENSMUSG00000071072	Ptges3	6.66764	-0.392736	0.0497433	1	331

## Sheet: Females
Gene_id	Gene_name	a.value	m.value	p.value	q.value	rank
ENSMUSG00000026656	Fcgr2b	-5.90665	9.25814	2.79287e-13	3.93991e-09	1
ENSMUSG00000062209	Erbb4	6.59261	-1.33656	1.52786e-10	1.07768e-06	2
ENSMUSG00000053332	Gas5	8.711	-0.880084	2.36169e-09	1.11054e-05	3
ENSMUSG00000077457	Snord65	-5.90665	-8.428	2.20316e-08	7.76999e-05	4
ENSMUSG00000059751	Rps3a3	-5.90665	10.7141	7.87716e-08	0.000222246	5
ENSMUSG00000005089	Slc1a2	13.106	1.85862	3.8192e-07	0.000897957	6
ENSMUSG00000071341	Egr4	7.99832	1.18534	8.51555e-07	0.00164913	7
ENSMUSG00000034127	Tspan8	-5.90665	-8.03262	9.35211e-07	0.00164913	8
ENSMUSG00000045903	Npas4	5.2705	1.86503	1.29594e-06	0.00203131	9
ENSMUSG00000085576	Dpy19l2	-5.90665	-7.99655	1.91795e-06	0.00270565	10
ENSMUSG00000051839	Gypa	-5.90665	9.53111	3.5501e-06	0.00455284	11
ENSMUSG00000020423	Btg2	5.15679	1.6097	4.93119e-06	0.00579703	12
ENSMUSG00000041607	Mbp	10.9706	-0.772958	8.04324e-06	0.00872816	13
ENSMUSG00000061039	Olfr920	-5.90665	-9.26711	9.44524e-06	0.00951743	14
ENSMUSG00000087594	BC039771	-5.90665	-7.80146	1.29143e-05	0.0121455	15
ENSMUSG00000007892	Rplp1	9.78889	-0.914783	1.43667e-05	0.0122105	16
ENSMUSG00000102483	Catspere	2.5926	2.52007	1.47145e-05	0.0122105	17
ENSMUSG00000025044	Msr1	-5.90665	9.11801	1.82218e-05	0.0142808	18
ENSMUSG00000074934	Grem1	-5.90665	-7.75015	2.01601e-05	0.0149683	19
ENSMUSG00000067780	Pi15	-5.90665	-9.15118	2.15233e-05	0.0151815	20
ENSMUSG00000044349	Snhg11	10.5572	0.854139	3.52657e-05	0.0234573	21
ENSMUSG00000085735	Mettl5os	-5.90665	8.95168	3.65818e-05	0.0234573	22
ENSMUSG00000050808	Muc15	-5.90665	-8.77299	7.0217e-05	0.0412782	23
ENSMUSG00000071528	Usmg5	6.54523	-1.2004	7.02258e-05	0.0412782	24
ENSMUSG00000078498	Zfp988	-5.90665	8.68755	9.77179e-05	0.0551403	25
ENSMUSG00000065536	Mir98	-5.90665	7.38448	0.00014626	0.077621	26
ENSMUSG00000053101	Gpr141	-5.90665	8.53567	0.000148562	0.077621	27
ENSMUSG00000022754	Tmem45a	-5.90665	7.49247	0.000159351	0.0802842	28
ENSMUSG00000037868	Egr2	3.58654	1.99307	0.000166183	0.0808396	29
ENSMUSG00000028182	Lrriq3	-5.90665	-8.47315	0.000176882	0.0831757	30
ENSMUSG00000031425	Plp1	10.9074	-0.569798	0.000185667	0.0844904	31
ENSMUSG00000033478	Fam160b1	6.53379	-0.791911	0.00019495	0.0859425	32
ENSMUSG00000030159	Clec1b	-5.90665	8.4768	0.00021022	0.0898658	33
ENSMUSG00000079588	Tmem182	-5.90665	-7.32069	0.000259753	0.107775	34
ENSMUSG00000006403	Adamts4	5.19799	-1.0567	0.000299512	0.120721	35
ENSMUSG00000037625	Cldn11	8.9166	-0.530618	0.000318966	0.12499	36
ENSMUSG00000019890	Nts	5.56539	-1.01917	0.000391459	0.149252	37
ENSMUSG00000028174	Rpe65	-5.90665	-7.25656	0.000455266	0.169011	38
ENSMUSG00000070000	Fcho1	3.95238	1.20302	0.000474875	0.171771	39
ENSMUSG00000087107	AI662270	2.52452	-2.63844	0.000519445	0.183195	40
ENSMUSG00000036529	Sbf1	6.733	-0.690128	0.000533604	0.183599	41
ENSMUSG00000020932	Gfap	5.92183	-0.818639	0.000582105	0.195518	42
ENSMUSG00000035594	Chrna5	1.77766	-3.0519	0.000634931	0.208302	43
ENSMUSG00000034329	Brip1	-5.90665	-8.15883	0.000666193	0.213591	44
ENSMUSG00000097545	Mir124a-1hg	8.19167	0.735016	0.00086502	0.271174	45
ENSMUSG00000035864	Syt1	13.2711	-1.40656	0.000907565	0.278327	46
ENSMUSG00000025204	Ndufb8	9.7325	0.478952	0.000961658	0.280263	47
ENSMUSG00000020926	Adam11	6.53072	0.601186	0.000970777	0.280263	48
ENSMUSG00000038418	Egr1	9.86474	0.805694	0.000973479	0.280263	49
ENSMUSG00000038623	Tm6sf1	5.07922	0.932064	0.00102398	0.288905	50
ENSMUSG00000072774	Zfp951	3.49998	1.78221	0.00109076	0.301712	51
ENSMUSG00000023868	Pde10a	4.79196	1.12812	0.00114184	0.309767	52
ENSMUSG00000024007	Ppil1	5.42077	0.740254	0.00119524	0.318138	53
ENSMUSG00000020440	Arf5	10.1099	-0.508311	0.00123761	0.321078	54
ENSMUSG00000021327	Zkscan3	5.87072	0.767592	0.00125181	0.321078	55
ENSMUSG00000028028	Alpk1	2.64745	2.33706	0.00132202	0.33303	56
ENSMUSG00000028434	Epb41l4b	5.77569	0.711719	0.00142591	0.349357	57
ENSMUSG00000034501	Pcnx4	5.3593	-0.747791	0.00143636	0.349357	58
ENSMUSG00000038916	Soga3	7.91195	0.634518	0.00150141	0.355242	59
ENSMUSG00000002190	Clgn	5.70422	0.795301	0.00151092	0.355242	60
ENSMUSG00000048416	Mlf1	2.29721	-2.72887	0.00157445	0.361074	61
ENSMUSG00000021125	Arg2	-5.90665	-7.07719	0.00158691	0.361074	62
ENSMUSG00000027668	Mfn1	6.91983	0.504284	0.00185966	0.41501	63
ENSMUSG00000020646	Mboat2	6.51223	0.58323	0.0018828	0.41501	64
ENSMUSG00000026004	Kansl1l	5.53211	-0.718695	0.00222074	0.477426	65
ENSMUSG00000027398	Il1b	1.2101	-3.05417	0.00224623	0.477426	66
ENSMUSG00000101609	Kcnq1ot1	6.8832	0.578825	0.00226749	0.477426	67
ENSMUSG00000079550	Mpp4	-5.90665	6.89622	0.00235049	0.487623	68
ENSMUSG00000010175	Prox1	6.47287	-0.720503	0.00241282	0.493298	69
ENSMUSG00000035352	Ccl12	-5.90665	-7.66365	0.00250424	0.504675	70
ENSMUSG00000020743	Mif4gd	3.60144	-1.23661	0.00268025	0.528039	71
ENSMUSG00000037461	Ints7	6.78936	0.566372	0.00269503	0.528039	72
ENSMUSG00000040111	Gramd1b	7.63032	0.521035	0.00275521	0.532435	73
ENSMUSG00000044244	Il20rb	-5.90665	-7.32153	0.00283296	0.540061	74
ENSMUSG00000039936	Pik3cd	6.22501	0.618673	0.00290029	0.545525	75
ENSMUSG00000079557	March2	6.29824	0.538482	0.00301663	0.55902	76
ENSMUSG00000071652	Ints5	5.33583	-0.741749	0.00305129	0.55902	77
ENSMUSG00000097229	Platr23	0.225901	-5.09702	0.00329153	0.58832	78
ENSMUSG00000021250	Fos	5.61416	1.47028	0.00332868	0.58832	79
ENSMUSG00000088252	Snord13	5.24491	-0.770208	0.00337944	0.58832	80
ENSMUSG00000026678	Rgs5	8.37137	0.458006	0.00341333	0.58832	81
ENSMUSG00000029414	Kntc1	-5.90665	-6.9293	0.00341974	0.58832	82
ENSMUSG00000062082	Cd200r4	-5.90665	-7.60028	0.00347798	0.591131	83
ENSMUSG00000031508	Ankrd10	5.83138	0.650011	0.00358236	0.597748	84
ENSMUSG00000058600	Rpl30	4.983	-0.838919	0.00363071	0.597748	85
ENSMUSG00000031775	Pllp	8.54584	-0.550155	0.00365107	0.597748	86
ENSMUSG00000090553	Snrpe	4.77798	-0.805982	0.0036864	0.597748	87
ENSMUSG00000053208	Kat2b-ps	0.955563	3.22829	0.00427987	0.675898	88
ENSMUSG00000036748	Cuedc2	6.40413	-0.684216	0.00428011	0.675898	89
ENSMUSG00000048429	Timm29	5.84005	-0.660249	0.0043121	0.675898	90
ENSMUSG00000021848	Otx2	2.9343	-2.10499	0.00440573	0.682986	91
ENSMUSG00000022429	Dmc1	-5.90665	7.472	0.00459188	0.704105	92
ENSMUSG00000024065	Ehd3	7.78817	-0.455701	0.00479912	0.723051	93
ENSMUSG00000091996	BC049352	1.10932	-2.742	0.00484925	0.723051	94
ENSMUSG00000054717	Hmgb2	-5.90665	-8.5011	0.00486973	0.723051	95
ENSMUSG00000059003	Grin2a	3.53833	1.38685	0.00492046	0.723051	96
ENSMUSG00000032517	Mobp	9.86272	-0.427733	0.0053077	0.771915	97
ENSMUSG00000032719	Sbspon	-5.90665	-7.3952	0.00558729	0.797305	98
ENSMUSG00000026617	Bpnt1	6.21391	-0.592352	0.00559532	0.797305	99
ENSMUSG00000033579	Fa2h	5.28491	-0.729632	0.00567564	0.799256	100
ENSMUSG00000019960	Dusp6	8.70524	0.599811	0.00574639	0.799256	101
ENSMUSG00000032368	Zic1	7.11254	-1.01476	0.00577898	0.799256	102
ENSMUSG00000025178	Pi4k2a	6.41842	0.582814	0.00592728	0.804056	103
ENSMUSG00000002477	Snrpd1	7.58559	-0.475035	0.00592768	0.804056	104
ENSMUSG00000024190	Dusp1	7.48518	0.8918	0.00614441	0.807363	105
ENSMUSG00000023074	Mospd1	5.80189	-0.650258	0.00624724	0.807363	106
ENSMUSG00000041309	Nkx6-2	4.87283	-0.750269	0.00629475	0.807363	107
ENSMUSG00000066877	Nck2	5.33635	-0.68487	0.00630067	0.807363	108
ENSMUSG00000071014	Ndufb6	6.68037	-0.610906	0.00630779	0.807363	109
ENSMUSG00000056211	R3hdm1	9.4653	0.455877	0.0063281	0.807363	110
ENSMUSG00000010911	Apip	4.07131	1.05377	0.00635268	0.807363	111
ENSMUSG00000092365	BC023719	-5.90665	7.27163	0.0065072	0.819617	112
ENSMUSG00000069917	Hba-a2	4.12332	1.7169	0.00658188	0.821687	113
ENSMUSG00000055633	Zfp580	4.18274	-0.897732	0.00697111	0.852901	114
ENSMUSG00000035383	Pmch	2.06344	-2.44761	0.00699862	0.852901	115
ENSMUSG00000047565	Acot10	-5.90665	7.3365	0.00703995	0.852901	116
ENSMUSG00000031644	Nek1	5.97103	0.547974	0.00707375	0.852901	117
ENSMUSG00000074733	Zfp950	6.12261	0.535993	0.00714697	0.854426	118
ENSMUSG00000053729	Spinkl	-5.90665	8.27836	0.0072512	0.859602	119
ENSMUSG00000097391	Mirg	7.0718	0.440802	0.00756562	0.865437	120
ENSMUSG00000024331	Dsc2	-5.90665	-7.29776	0.00762875	0.865437	121
ENSMUSG00000027714	Exosc9	6.78992	-0.462018	0.00763451	0.865437	122
ENSMUSG00000030868	Dctn5	6.80516	0.489095	0.00768324	0.865437	123
ENSMUSG00000067276	Capn6	-5.90665	7.25272	0.00777461	0.865437	124
ENSMUSG00000057457	Phex	4.93497	-0.876634	0.00777744	0.865437	125
ENSMUSG00000019779	Frk	-5.90665	7.23313	0.00779224	0.865437	126
ENSMUSG00000040813	Tex264	3.8355	-1.02183	0.00784897	0.865437	127
ENSMUSG00000044772	Sntn	-5.90665	-7.1749	0.00787065	0.865437	128
ENSMUSG00000041476	Smpx	-5.90665	7.33143	0.00791736	0.865437	129
ENSMUSG00000053560	Ier2	3.66571	1.2293	0.00799581	0.865437	130
ENSMUSG00000043164	Tmem212	-5.90665	-6.62808	0.00809078	0.865437	131
ENSMUSG00000020629	Adi1	4.0477	-0.92368	0.00809795	0.865437	132
ENSMUSG00000091511	Vmn2r87	-5.90665	-8.25017	0.00839375	0.890306	133
ENSMUSG00000022602	Arc	6.51034	1.39732	0.00852544	0.895149	134
ENSMUSG00000000957	Mmp14	3.30317	-1.25028	0.00872644	0.895149	135
ENSMUSG00000040260	Daam2	3.03682	1.34094	0.00877211	0.895149	136
ENSMUSG00000040521	Tsfm	4.43283	-0.927172	0.0088053	0.895149	137
ENSMUSG00000092323	BB365896	-5.90665	8.16157	0.00881616	0.895149	138
ENSMUSG00000054099	Slc25a40	5.18349	-0.703726	0.00888029	0.895149	139
ENSMUSG00000042589	Cux2	6.82378	0.532332	0.00890099	0.895149	140
ENSMUSG00000007836	Hnrnpa0	8.20592	-0.403262	0.00894704	0.895149	141
ENSMUSG00000016664	Pacsin2	2.72014	1.81693	0.00906097	0.900162	142
ENSMUSG00000055334	Snupn	5.39834	0.713314	0.00951331	0.934256	143
ENSMUSG00000007039	Ddah2	4.86746	-0.710829	0.0095366	0.934256	144
ENSMUSG00000052387	Trpm3	5.12663	-0.8228	0.00997454	0.967041	145
ENSMUSG00000064945	Rny3	5.22232	-0.696481	0.0100084	0.967041	146
ENSMUSG00000024472	Dcp2	6.49797	0.526302	0.0101846	0.977377	147
ENSMUSG00000022421	Nptxr	11.1449	0.422462	0.0105121	0.986604	148
ENSMUSG00000031816	Mthfsd	3.56847	1.02917	0.0105644	0.986604	149
ENSMUSG00000032375	Aph1b	4.83521	-0.716998	0.0105929	0.986604	150
ENSMUSG00000071342	Lsmem1	-5.90665	6.47618	0.0107162	0.986604	151
ENSMUSG00000051341	Zfp52	-5.90665	-8.06507	0.0109125	0.986604	152
ENSMUSG00000051235	Gen1	-5.90665	-7.00689	0.0109675	0.986604	153
ENSMUSG00000033061	Resp18	5.11782	0.660002	0.0109968	0.986604	154
ENSMUSG00000069085	Dytn	-5.90665	-7.01653	0.0110587	0.986604	155
ENSMUSG00000065610	Mir29a	-5.90665	-8.08892	0.011215	0.986604	156
ENSMUSG00000058883	Zfp708	-5.90665	-8.07031	0.0112307	0.986604	157
ENSMUSG00000017679	Ttpal	5.58569	0.621392	0.011327	0.986604	158
ENSMUSG00000000305	Cdh4	4.18158	0.941736	0.0113456	0.986604	159
ENSMUSG00000061531	Tmem236	-5.90665	7.06398	0.011406	0.986604	160
ENSMUSG00000061371	Zfp873	-5.90665	7.06288	0.0114121	0.986604	161
ENSMUSG00000032515	Csrnp1	3.27372	1.35932	0.0114387	0.986604	162
ENSMUSG00000037995	Igsf9	3.89324	1.032	0.0115021	0.986604	163
ENSMUSG00000032184	Lysmd2	6.00238	-0.538886	0.0115759	0.986604	164
ENSMUSG00000032777	Gtf3c1	6.08919	0.543964	0.0116066	0.986604	165
ENSMUSG00000022890	Atp5j	6.1975	-0.769955	0.0116706	0.986604	166
ENSMUSG00000026514	Cnih3	6.16096	0.533817	0.0117424	0.986604	167
ENSMUSG00000021495	Fam193b	6.62846	0.584168	0.0117494	0.986604	168
ENSMUSG00000029759	Pon3	-5.90665	-7.02257	0.0118954	0.990756	169
ENSMUSG00000097715	Gpr137b-ps	-0.231922	4.66497	0.0119394	0.990756	170
ENSMUSG00000066568	Lsm14a	6.75382	-0.466962	0.0120571	0.994364	171
ENSMUSG00000027790	Sis	-5.90665	-8.02256	0.0121238	0.994364	172
ENSMUSG00000020102	Slc16a7	4.67101	0.694505	0.0122009	0.994905	173
ENSMUSG00000031557	Plekha2	5.91139	-0.584865	0.0125979	1	174
ENSMUSG00000056116	H2-T22	3.10581	-1.34582	0.0126556	1	175
ENSMUSG00000031916	Cog8	5.10273	-0.687251	0.012891	1	176
ENSMUSG00000028833	Ncdn	9.14596	-0.469875	0.0129932	1	177
ENSMUSG00000022367	Has2	-5.90665	6.90674	0.0134546	1	178
ENSMUSG00000071424	Grid2	5.07914	0.636964	0.0134922	1	179
ENSMUSG00000033898	Cfhr2	-5.90665	-7.98769	0.0135241	1	180
ENSMUSG00000064637	Snora20	-5.90665	-6.82185	0.0136587	1	181
ENSMUSG00000091415	Ak9	-5.90665	-6.90653	0.013676	1	182
ENSMUSG00000032855	Pkd1	4.9986	0.629772	0.0137368	1	183
ENSMUSG00000021596	Mctp1	5.95701	-0.550793	0.0137402	1	184
ENSMUSG00000026914	Psmd14	7.54739	-0.452793	0.013765	1	185
ENSMUSG00000025937	Lactb2	4.08493	-0.965911	0.0141715	1	186
ENSMUSG00000050074	Spink8	-5.90665	-6.92567	0.01431	1	187
ENSMUSG00000052616	Terb1	1.87595	-2.24925	0.0143509	1	188
ENSMUSG00000058523	Mup5	-5.90665	6.92893	0.0143991	1	189
ENSMUSG00000019232	Etnppl	5.29408	0.644792	0.0144277	1	190
ENSMUSG00000031351	Zfp185	-5.90665	6.56829	0.0144822	1	191
ENSMUSG00000037166	Ppp1r14a	3.91703	-1.10482	0.0144847	1	192
ENSMUSG00000072244	Trim6	-5.90665	6.91029	0.0144911	1	193
ENSMUSG00000027022	Xirp2	-5.90665	-6.96998	0.0144987	1	194
ENSMUSG00000056162	Cndp1	-5.90665	-6.95937	0.0145163	1	195
ENSMUSG00000000085	Scmh1	6.00681	0.530873	0.0149324	1	196
ENSMUSG00000039530	Tusc3	6.38364	-0.690122	0.014953	1	197
ENSMUSG00000026659	Dusp12	5.38347	0.570952	0.0152637	1	198
ENSMUSG00000029068	Ccnl2	7.1036	0.412882	0.0153238	1	199
ENSMUSG00000061808	Ttr	6.32268	-1.54911	0.0153924	1	200
ENSMUSG00000035783	Acta2	5.22258	1.14446	0.0154613	1	201
ENSMUSG00000028793	Rnf19b	5.77719	-0.548384	0.0155691	1	202
ENSMUSG00000041164	Zmiz2	6.82316	0.420273	0.0156554	1	203
ENSMUSG00000047996	Prrg1	5.63906	-0.526724	0.0156697	1	204
ENSMUSG00000031286	Glt28d2	1.56523	-2.46512	0.0156705	1	205
ENSMUSG00000038235	F11r	5.63158	0.545713	0.0158859	1	206
ENSMUSG00000092204	Vmn2r-ps49	-5.90665	-7.84046	0.0159734	1	207
ENSMUSG00000094222	Mup-ps6	0.319787	-5.28479	0.015987	1	208
ENSMUSG00000027215	Cd82	5.03043	-0.67377	0.0160553	1	209
ENSMUSG00000004637	Wwox	4.32285	0.73345	0.0160678	1	210
ENSMUSG00000036555	Iqce	3.83135	0.983755	0.0160685	1	211
ENSMUSG00000038242	Aox4	0.937998	-3.06265	0.0161469	1	212
ENSMUSG00000045314	Sowahb	5.33221	0.726037	0.0164773	1	213
ENSMUSG00000040170	Fmo2	-5.90665	-6.92892	0.0165142	1	214
ENSMUSG00000025092	Hspa12a	7.17505	0.495039	0.0166231	1	215
ENSMUSG00000019777	Hdac2	7.54645	-0.406589	0.0167049	1	216
ENSMUSG00000090222	Ifi203-ps	-5.90665	7.86474	0.0167365	1	217
ENSMUSG00000038936	Sccpdh	6.42423	-0.440295	0.0168393	1	218
ENSMUSG00000056999	Ide	6.68189	0.518091	0.0168513	1	219
ENSMUSG00000020346	Mgat1	6.3485	0.45434	0.0170876	1	220
ENSMUSG00000027188	Pamr1	5.16484	0.645081	0.0174641	1	221
ENSMUSG00000033882	Rbm46	3.77476	-0.934195	0.017518	1	222
ENSMUSG00000038539	Atf5	5.4254	-0.72313	0.0175213	1	223
ENSMUSG00000041438	Utp4	6.00455	-0.483239	0.0175271	1	224
ENSMUSG00000033161	Atp1a1	10.7884	0.392216	0.0177517	1	225
ENSMUSG00000061232	H2-K1	4.96456	0.818467	0.0179141	1	226
ENSMUSG00000074472	Zfp872	-5.90665	-6.79952	0.0179809	1	227
ENSMUSG00000041921	Metap1d	4.67987	0.695479	0.0180582	1	228
ENSMUSG00000094870	Zfp131	7.91463	-0.453618	0.0182734	1	229
ENSMUSG00000020218	Wif1	0.358401	-2.91317	0.0182739	1	230
ENSMUSG00000025089	Gfra1	5.74649	-0.555787	0.0183864	1	231
ENSMUSG00000024644	Cndp2	2.12277	-1.74269	0.0183921	1	232
ENSMUSG00000016756	Cmah	-5.90665	6.8299	0.0184849	1	233
ENSMUSG00000052837	Junb	8.95056	0.787297	0.0188474	1	234
ENSMUSG00000039001	Rps21	8.3352	-0.378646	0.0189147	1	235
ENSMUSG00000023349	Clec4n	-5.90665	-6.79432	0.0193706	1	236
ENSMUSG00000037725	Ckap2	-5.90665	-6.75644	0.0193928	1	237
ENSMUSG00000009376	Met	4.55128	0.777005	0.0194691	1	238
ENSMUSG00000059772	Slx1b	3.38851	1.40591	0.019542	1	239
ENSMUSG00000023484	Prph	2.78826	-1.31829	0.0198531	1	240
ENSMUSG00000092162	Vmn2r86	-5.90665	7.73822	0.0199281	1	241
ENSMUSG00000094900	Chdc2	0.383729	4.96458	0.0199447	1	242
ENSMUSG00000077625	Snord4a	-5.90665	7.68447	0.0199627	1	243
ENSMUSG00000069755	Zfp125	-5.90665	-7.71373	0.0200009	1	244
ENSMUSG00000069044	Usp9y	-5.90665	-7.70862	0.0200168	1	245
ENSMUSG00000068428	Gmnc	-5.90665	-7.70127	0.0200208	1	246
ENSMUSG00000050071	Bex1	6.10679	-0.482783	0.0200694	1	247
ENSMUSG00000030559	Rab38	0.778014	-2.94102	0.0204368	1	248
ENSMUSG00000005268	Prlr	3.90389	-1.08084	0.0205027	1	249
ENSMUSG00000074817	Papolb	2.11193	2.10085	0.0206408	1	250
ENSMUSG00000065939	Snora2b	-5.90665	7.71133	0.0207638	1	251
ENSMUSG00000028525	Pde4b	7.20156	-0.377723	0.0210866	1	252
ENSMUSG00000027270	Lamp5	8.59666	0.480609	0.0212854	1	253
ENSMUSG00000022090	Pdlim2	7.30415	-0.430968	0.021318	1	254
ENSMUSG00000027438	Napb	10.6066	0.363416	0.0213303	1	255
ENSMUSG00000035551	Igfbpl1	-0.674666	-4.4745	0.0213858	1	256
ENSMUSG00000021892	Sh3bp5	7.77066	-0.381821	0.0214625	1	257
ENSMUSG00000048070	Pirt	1.58035	-2.46875	0.0215257	1	258
ENSMUSG00000030491	Tdrd12	1.61957	-2.16274	0.0215266	1	259
ENSMUSG00000045083	Lingo2	6.14164	0.457549	0.0216474	1	260
ENSMUSG00000032925	Itgbl1	3.17022	1.43956	0.0218197	1	261
ENSMUSG00000001134	Uxt	1.5128	-2.0575	0.0218412	1	262
ENSMUSG00000064280	Ccdc146	1.64318	-2.19265	0.0221679	1	263
ENSMUSG00000032372	Plscr2	1.93072	-2.18217	0.0222073	1	264
ENSMUSG00000026196	Bard1	1.60022	2.44265	0.0222452	1	265
ENSMUSG00000052593	Adam17	6.41668	0.427409	0.0222609	1	266
ENSMUSG00000026603	Smyd2	4.74788	0.666843	0.0223249	1	267
ENSMUSG00000080626	Mir1192	-5.90665	7.63518	0.022447	1	268
ENSMUSG00000049537	Tecrl	-5.90665	-7.62622	0.0224924	1	269
ENSMUSG00000039656	Rxrb	6.88611	-0.488932	0.0226009	1	270
ENSMUSG00000028837	Psmb2	4.79166	-0.774816	0.0226119	1	271
ENSMUSG00000033538	Casp4	-5.90665	7.60132	0.0226846	1	274.5
ENSMUSG00000034028	Cd226	-5.90665	7.61016	0.0226846	1	274.5
ENSMUSG00000034457	Eda2r	-5.90665	7.61576	0.0226846	1	274.5
ENSMUSG00000085194	Platr32	-5.90665	-7.62838	0.0226846	1	274.5
ENSMUSG00000092048	Vmn2r85	-5.90665	-7.66994	0.0226846	1	274.5
ENSMUSG00000092335	Zfp977	-5.90665	-7.67624	0.0226846	1	274.5
ENSMUSG00000060183	Cxcl11	-5.90665	-6.64918	0.0227605	1	278
ENSMUSG00000026027	Stradb	7.09046	0.381037	0.0232111	1	279
ENSMUSG00000002014	Ssr4	6.58737	-0.429067	0.0234827	1	280
ENSMUSG00000018217	Pmp22	4.07577	0.909067	0.0234888	1	281
ENSMUSG00000061981	Flot2	6.74356	0.404079	0.0235134	1	282
ENSMUSG00000025246	Tbl1x	6.88904	0.377352	0.0237387	1	283
ENSMUSG00000024759	Atl3	4.4938	0.662638	0.0238246	1	284
ENSMUSG00000046791	Riox1	5.8794	0.49913	0.0239829	1	285
ENSMUSG00000031090	Nadsyn1	0.6284	2.89436	0.0239936	1	286
ENSMUSG00000039278	Pcsk1n	6.98072	0.377558	0.0240184	1	287
ENSMUSG00000044362	Ccdc89	-5.90665	6.76557	0.0240439	1	288
ENSMUSG00000085111	Ascl4	-5.90665	6.64164	0.0240726	1	289
ENSMUSG00000046169	Adamts6	-5.90665	-6.63981	0.0241735	1	290
ENSMUSG00000031537	Ikbkb	5.45487	0.557459	0.0242512	1	291
ENSMUSG00000036634	Mag	8.77202	-0.378546	0.0245467	1	292
ENSMUSG00000030365	Clec2i	-5.90665	7.59436	0.0248827	1	296.5
ENSMUSG00000078190	Dnm3os	-5.90665	7.60573	0.0248827	1	296.5
ENSMUSG00000030165	Klrd1	-5.90665	-7.55365	0.0248827	1	296.5
ENSMUSG00000080738	Mup-ps22	-5.90665	-7.587	0.0248827	1	296.5
ENSMUSG00000026357	Rgs18	-5.90665	7.57674	0.0248827	1	296.5
ENSMUSG00000064984	Snord73a	-5.90665	7.5411	0.0248827	1	296.5
ENSMUSG00000055228	Zfp935	-5.90665	7.59095	0.0248827	1	296.5
ENSMUSG00000074519	Zfp971	-5.90665	7.59005	0.0248827	1	296.5
ENSMUSG00000063632	Sox11	7.09266	-0.37466	0.0249934	1	301
ENSMUSG00000029819	Npy	7.94458	0.52133	0.0255622	1	302
ENSMUSG00000034022	Cpsf1	5.26916	0.637826	0.0255704	1	303
ENSMUSG00000033590	Myo5c	2.30521	1.50025	0.0256136	1	304
ENSMUSG00000025815	Dhtkd1	1.6761	1.99688	0.0256349	1	305
ENSMUSG00000021395	Spin1	6.45741	-0.53739	0.0258793	1	306
ENSMUSG00000073557	Ppp1r12b	7.02432	0.40282	0.0259864	1	307
ENSMUSG00000024764	Naa40	5.49501	0.731488	0.0261208	1	308
ENSMUSG00000065922	n-R5-8s1	7.2506	0.603435	0.0262389	1	309
ENSMUSG00000026203	Dnajb2	6.40998	-0.442	0.0263464	1	310
ENSMUSG00000026869	Psmd5	5.08257	-0.594922	0.0263688	1	311
ENSMUSG00000052551	Adarb2	4.30889	0.772848	0.0263788	1	312
ENSMUSG00000033467	Crlf2	4.55387	-0.874548	0.0263965	1	313
ENSMUSG00000005338	Cadm3	9.78038	-0.384059	0.0264049	1	314
ENSMUSG00000028070	Apoa1bp	7.48591	-0.410866	0.0264843	1	315
ENSMUSG00000038463	Olfml2b	4.38056	-0.816408	0.0265772	1	316
ENSMUSG00000029135	Fosl2	6.54852	0.447989	0.0266353	1	317
ENSMUSG00000022537	Tmem44	6.43304	0.4022	0.0268629	1	318
ENSMUSG00000005583	Mef2c	12.7333	1.11421	0.0269501	1	319
ENSMUSG00000031993	Snx19	6.27221	0.425737	0.026958	1	320
ENSMUSG00000092341	Malat1	13.8828	1.10845	0.0270584	1	321
ENSMUSG00000035455	Fignl1	2.34525	-1.80199	0.0270701	1	322
ENSMUSG00000027952	Pmvk	6.69801	-0.387617	0.0270767	1	323
ENSMUSG00000024413	Npc1	6.83128	0.380485	0.0272421	1	324
ENSMUSG00000033991	Ttc37	4.37829	0.736003	0.0273018	1	325
ENSMUSG00000039849	Pcif1	4.50714	-0.734851	0.0273797	1	326
ENSMUSG00000044748	Defb1	-5.90665	-7.45892	0.0274142	1	328.5
ENSMUSG00000022034	Esco2	-5.90665	-7.52364	0.0274142	1	328.5
ENSMUSG00000031289	Il13ra2	-5.90665	7.52435	0.0274142	1	328.5
ENSMUSG00000026100	Mstn	-5.90665	7.49007	0.0274142	1	328.5
ENSMUSG00000048351	Coa7	5.70794	-0.502365	0.0274574	1	331
ENSMUSG00000021763	BC067074	-5.90665	-6.63637	0.0275011	1	332
ENSMUSG00000032500	Dclk3	5.66518	0.515307	0.0275336	1	333
ENSMUSG00000064778	Snord59a	-5.90665	-6.61293	0.0278385	1	334
ENSMUSG00000018965	Ywhah	6.70391	0.5005	0.0279333	1	335
ENSMUSG00000020163	Uqcr11	6.77974	0.387067	0.0280307	1	336
ENSMUSG00000031004	Mki67	0.879062	-2.54151	0.0280573	1	337
ENSMUSG00000026880	Stom	1.42558	-2.17318	0.0282285	1	338
ENSMUSG00000004872	Pax3	1.79448	-2.29702	0.0282699	1	339
ENSMUSG00000024580	Grpel2	4.72493	0.653731	0.0288972	1	340
ENSMUSG00000025964	Adam23	7.29086	0.354222	0.0290856	1	341
ENSMUSG00000014905	Dnajb9	6.98225	-0.388894	0.0293655	1	342
ENSMUSG00000087095	Emx2os	2.5553	1.66244	0.0294403	1	343
ENSMUSG00000052423	B4galt3	7.37612	-0.515056	0.0295728	1	344
ENSMUSG00000060708	Bloc1s4	5.16644	-0.548892	0.0297788	1	345
ENSMUSG00000041037	Irgq	8.35547	0.418989	0.0299181	1	346
ENSMUSG00000055489	Ano5	-5.90665	-7.4177	0.0303497	1	350.5
ENSMUSG00000001622	Csn3	-5.90665	7.38953	0.0303497	1	350.5
ENSMUSG00000029663	Gngt1	-5.90665	-7.40773	0.0303497	1	350.5
ENSMUSG00000030187	Klra2	-5.90665	-7.41549	0.0303497	1	350.5
ENSMUSG00000031173	Otc	-5.90665	-7.4274	0.0303497	1	350.5
ENSMUSG00000026358	Rgs1	-5.90665	7.41475	0.0303497	1	350.5
ENSMUSG00000022432	Smc1b	-5.90665	-7.39077	0.0303497	1	350.5
ENSMUSG00000031241	Tbx22	-5.90665	-7.42948	0.0303497	1	350.5
ENSMUSG00000046532	Ar	6.56244	0.440734	0.0305303	1	355
ENSMUSG00000073293	Nudt10	4.39932	-0.6689	0.0306092	1	356
ENSMUSG00000061898	Rbak	4.8057	0.563246	0.0306219	1	357
ENSMUSG00000045205	Dpy19l4	4.95674	0.569889	0.0306885	1	358
ENSMUSG00000082106	Mageb16-ps1	-5.90665	6.6131	0.0307336	1	359
ENSMUSG00000073490	Ifi207	-5.90665	6.5737	0.0307342	1	360
ENSMUSG00000024026	Glo1	7.8558	-0.504737	0.0307729	1	361
ENSMUSG00000020261	Slc36a1	7.60813	0.355529	0.0307874	1	362
ENSMUSG00000030091	Nup210	3.37127	0.992653	0.0308823	1	363
ENSMUSG00000052221	Ppp1r36	-5.90665	-6.58396	0.0309723	1	364
ENSMUSG00000001225	Slc26a3	-5.90665	-6.38434	0.0312671	1	365
ENSMUSG00000090698	Apold1	4.65211	0.928556	0.0315406	1	366
ENSMUSG00000078490	Cfap74	2.41488	1.38328	0.0315586	1	367
ENSMUSG00000021413	Prpf4b	8.15007	0.347718	0.0315689	1	368
ENSMUSG00000029440	Psmd9	5.14144	-0.596155	0.0316011	1	369
ENSMUSG00000103490	RP23-340N22.4	2.53671	1.41682	0.0318025	1	370
ENSMUSG00000039449	Prpf18	6.39246	-0.424993	0.0319139	1	371
ENSMUSG00000045589	Frrs1l	8.84803	0.323424	0.031924	1	372
ENSMUSG00000029625	Cpsf4	2.87529	-1.19992	0.0320666	1	373
ENSMUSG00000051022	Hs3st1	5.59456	-0.536553	0.0320835	1	374
ENSMUSG00000015776	Med22	4.4177	-0.737771	0.0325862	1	375
ENSMUSG00000096795	Zfp433	1.4007	3.21314	0.0325959	1	376
ENSMUSG00000040138	Ndp	5.04417	-0.653844	0.0327074	1	377
ENSMUSG00000026688	Mgst3	5.39467	-0.549067	0.0327824	1	378
ENSMUSG00000025969	Nrp2	5.69184	-0.491209	0.0329747	1	379
ENSMUSG00000001552	Jup	5.67535	0.505405	0.0330269	1	380
ENSMUSG00000000792	Slc5a5	5.11554	-0.678551	0.0330946	1	381
ENSMUSG00000044676	Zfp612	4.95272	0.610441	0.0332546	1	382
ENSMUSG00000003545	Fosb	2.60928	1.36008	0.0333764	1	383
ENSMUSG00000010045	Tmem115	4.03265	-0.855119	0.0333913	1	384
ENSMUSG00000037815	Ctnna1	6.278	-0.419904	0.0334429	1	385
ENSMUSG00000027167	Elp4	4.68612	-0.633053	0.0334544	1	386
ENSMUSG00000093661	Eif4e3	6.17141	0.422922	0.0335805	1	387
ENSMUSG00000004661	Arid3b	3.04237	1.10332	0.0337027	1	388
ENSMUSG00000035686	Thrsp	5.18635	-0.538159	0.0339455	1	389
ENSMUSG00000032239	Rp9	6.70656	-0.409186	0.0340495	1	390
ENSMUSG00000096946	Fmr1os	3.71764	1.5833	0.0340768	1	391
ENSMUSG00000041559	Fmod	2.96202	-1.16193	0.0341829	1	392
ENSMUSG00000019943	Atp2b1	12.0673	-0.485975	0.0342853	1	393
ENSMUSG00000016559	H3f3b	7.3884	-0.352772	0.034356	1	394
ENSMUSG00000074457	S100a16	6.62409	-0.39481	0.0344512	1	395
ENSMUSG00000046613	Vwa5b2	3.57503	1.12121	0.0345019	1	396
ENSMUSG00000054364	Rhob	7.79014	-0.462549	0.0346916	1	397
ENSMUSG00000030655	Smg1	6.27288	0.397372	0.034806	1	398
ENSMUSG00000019961	Tmpo	6.03975	-0.446847	0.0349126	1	399
ENSMUSG00000023800	Tiam2	5.95324	0.45809	0.0351378	1	400
ENSMUSG00000036461	Elf1	4.19724	-0.733639	0.0351828	1	401
ENSMUSG00000031827	Cotl1	6.93734	-0.38444	0.0351891	1	402
ENSMUSG00000039308	Ndst2	2.77806	1.22443	0.0354344	1	403
ENSMUSG00000045103	Dmd	7.87293	0.357841	0.0354514	1	404
ENSMUSG00000029875	Ccdc184	5.04049	0.660926	0.0355629	1	405
ENSMUSG00000026172	Bcs1l	4.54085	0.609189	0.0356469	1	406
ENSMUSG00000050908	Tvp23a	4.07629	-0.785932	0.0357331	1	407
ENSMUSG00000030685	Kctd13	6.51489	-0.576838	0.0357932	1	408
ENSMUSG00000026697	Myoc	5.13568	-0.779124	0.0371065	1	409
ENSMUSG00000038034	Igsf8	7.95226	-0.333928	0.0372988	1	410
ENSMUSG00000026927	Sdccag3	4.43267	0.714425	0.0375121	1	411
ENSMUSG00000045100	Slc25a26	3.37647	1.0228	0.0375424	1	412
ENSMUSG00000022856	Tmem41a	3.58235	0.886667	0.0380064	1	413
ENSMUSG00000034248	Slc25a37	6.93005	0.3742	0.0380759	1	414
ENSMUSG00000030204	Ddx47	6.67936	0.421509	0.0382195	1	415
ENSMUSG00000035649	Zcchc7	7.54783	0.372546	0.0383243	1	416
ENSMUSG00000039153	Runx2	4.05554	0.80576	0.038344	1	417
ENSMUSG00000103048	RP24-286H7.2	5.03888	-0.525563	0.0383582	1	418
ENSMUSG00000038668	Lpar1	8.01955	-0.338191	0.0383973	1	419
ENSMUSG00000021076	Actr10	8.76484	-0.306182	0.0388093	1	420
ENSMUSG00000022686	B3gnt5	2.72924	-1.5364	0.0388266	1	421
ENSMUSG00000057265	Bbof1	4.81711	0.584518	0.0389002	1	422
ENSMUSG00000017167	Cntnap1	6.35912	0.411662	0.0391074	1	423
ENSMUSG00000027199	Gatm	5.9858	-0.495205	0.0392258	1	424
ENSMUSG00000032316	Clk3	6.19286	0.543878	0.0395062	1	425
ENSMUSG00000028457	Atp8b5	-5.90665	-6.41213	0.0399501	1	426
ENSMUSG00000033157	Abhd10	5.1143	-0.583132	0.0400581	1	427
ENSMUSG00000022838	Eaf2	1.80528	-2.04019	0.0401151	1	428
ENSMUSG00000038257	Glra3	5.49151	-0.464292	0.0405945	1	429
ENSMUSG00000050296	Abca12	-5.90665	6.34763	0.0406319	1	430
ENSMUSG00000096696	Zfp960	1.25922	-3.28694	0.0407305	1	431
ENSMUSG00000038351	Sgsm2	8.04745	0.379994	0.0407566	1	432
ENSMUSG00000025579	Gaa	6.49947	-0.367017	0.0409727	1	433
ENSMUSG00000030256	Bhlhe41	5.73722	-0.478867	0.0410681	1	434
ENSMUSG00000003873	Bax	5.68015	-0.561657	0.0415424	1	435
ENSMUSG00000039934	Gsap	1.61713	2.05378	0.0416182	1	436
ENSMUSG00000042406	Atf4	9.54447	-0.468726	0.0419646	1	437
ENSMUSG00000036155	Mgat5	6.85581	0.34057	0.0419693	1	438
ENSMUSG00000096252	Tes3-ps	5.38377	-0.536457	0.0420731	1	439
ENSMUSG00000031700	Gpt2	5.9703	-0.488721	0.042172	1	440
ENSMUSG00000036964	Trim17	1.62497	-1.72025	0.0424011	1	441
ENSMUSG00000090000	Ier3ip1	8.53972	-0.300525	0.0424932	1	442
ENSMUSG00000086541	Has2os	-5.90665	-6.36191	0.0425008	1	443
ENSMUSG00000065968	Ifitm7	-5.90665	6.3698	0.0425421	1	444
ENSMUSG00000005667	Mthfd2	4.72319	-0.755715	0.0425913	1	445
ENSMUSG00000032501	Trib1	7.15261	0.580008	0.0428303	1	446
ENSMUSG00000084319	Tpt1-ps3	-5.90665	6.42982	0.0429534	1	447
ENSMUSG00000021774	Ube2e1	7.33775	-0.32155	0.0430162	1	448
ENSMUSG00000007682	Dio2	8.44691	0.348985	0.0431458	1	449
ENSMUSG00000027679	Dnajc19	2.39113	-1.77755	0.0435992	1	450
ENSMUSG00000065822	Snord15a	2.18769	-2.38624	0.0436243	1	451
ENSMUSG00000020848	Doc2b	4.80097	-0.809948	0.0438429	1	452
ENSMUSG00000029390	Tmed2	5.78334	0.46485	0.0441789	1	453
ENSMUSG00000059475	Zfp426	4.79376	0.602847	0.0443196	1	454
ENSMUSG00000020672	Sntg2	1.66912	1.77116	0.0445998	1	455
ENSMUSG00000004865	Srpk1	7.37567	0.330958	0.0448387	1	456
ENSMUSG00000023236	Scg5	9.6403	-0.521652	0.0448565	1	457
ENSMUSG00000020919	Stat5b	3.98224	-0.729073	0.0450596	1	458
ENSMUSG00000041515	Irf8	3.82366	-0.865577	0.0452387	1	459
ENSMUSG00000041997	Tlk1	7.26084	0.342978	0.0453491	1	460
ENSMUSG00000018405	Mrm1	5.02287	0.517308	0.0453965	1	461
ENSMUSG00000057278	Snrpg	2.75643	-1.84132	0.0455683	1	462
ENSMUSG00000020363	Gfpt2	4.59014	0.610739	0.0455972	1	463
ENSMUSG00000050211	Pla2g4e	3.44655	1.15853	0.0457686	1	464
ENSMUSG00000036955	Kif1bp	7.36764	-0.336987	0.0460971	1	465
ENSMUSG00000004069	Dnaja3	5.19505	-0.487949	0.0462271	1	466
ENSMUSG00000039601	Rcan2	8.88391	0.345269	0.0462498	1	467
ENSMUSG00000092558	Med20	4.88038	0.53998	0.0463606	1	468
ENSMUSG00000025466	Fuom	3.8374	-0.854153	0.0465058	1	469
ENSMUSG00000051166	Eml5	5.58445	0.439948	0.0467598	1	470
ENSMUSG00000034908	Sidt2	5.4846	0.488408	0.0471201	1	471
ENSMUSG00000020321	Mdh1	10.9829	-0.28147	0.0473829	1	472
ENSMUSG00000024535	Snx24	4.42631	-0.640759	0.0475096	1	473
ENSMUSG00000042453	Reln	6.14485	0.391168	0.0478509	1	474
ENSMUSG00000028614	Ndc1	5.69117	0.447884	0.0479105	1	475
ENSMUSG00000062380	Tubb3	8.20504	0.369356	0.0480223	1	476
ENSMUSG00000027374	Mrps5	6.09267	0.404735	0.0480452	1	477
ENSMUSG00000054252	Fgfr3	7.04376	0.356104	0.0482173	1	478
ENSMUSG00000047495	Dlgap2	6.70487	0.351645	0.0482307	1	479
ENSMUSG00000020315	Sptbn1	11.2785	0.337341	0.0482424	1	480
ENSMUSG00000037997	Parp11	6.14	0.436183	0.0483498	1	481
ENSMUSG00000015176	Nolc1	6.50756	0.365652	0.0484266	1	482
ENSMUSG00000028889	Yrdc	6.22341	-0.444992	0.0484444	1	483
ENSMUSG00000052914	Cyp2j6	5.01557	-0.529221	0.0484854	1	484
ENSMUSG00000003068	Stk11	6.41605	-0.409476	0.0486263	1	485
ENSMUSG00000037706	Cd81	8.12276	-0.303876	0.0486581	1	486
ENSMUSG00000013593	Ndufs2	7.87591	-0.347113	0.0487963	1	487
ENSMUSG00000018995	Nars2	4.58977	0.602364	0.0488178	1	488
ENSMUSG00000002767	Mrpl2	5.15006	-0.510749	0.048869	1	489
ENSMUSG00000022122	Ednrb	5.99444	-0.480182	0.0490934	1	490
ENSMUSG00000047414	Flrt2	7.62413	0.346213	0.04925	1	491
ENSMUSG00000047910	Pcdhb16	3.67653	-0.816971	0.0492727	1	492
ENSMUSG00000044164	Rnf182	6.20282	-0.520552	0.049285	1	493
ENSMUSG00000021943	Gdf10	3.88436	-1.37465	0.0492914	1	494
ENSMUSG00000063646	Jakmip1	7.23943	0.373637	0.0493677	1	495
ENSMUSG00000033713	Foxn3	5.64353	-0.484862	0.0493941	1	496
ENSMUSG00000027296	Itpka	5.43569	-0.447216	0.0495548	1	497
ENSMUSG00000053470	Kdm3a	5.36245	0.551487	0.0496445	1	498
ENSMUSG00000030424	Zfp939	3.96622	-0.751111	0.0496663	1	499
ENSMUSG00000020705	Ddx42	7.56174	-0.36225	0.0497035	1	500
ENSMUSG00000029648	Flt1	7.29921	0.334044	0.0497298	1	501
ENSMUSG00000028107	Tars2	4.58444	0.55383	0.0497815	1	502
ENSMUSG00000008429	Herpud2	5.86588	-0.457951	0.0498063	1	503
ENSMUSG00000025151	Maged1	8.93005	-0.301361	0.0499917	1	504
